# Supplementary material for: Genetic Variants Associated with Life Expectancy in Patients with Chagas Disease
Source: Med Sci (Basel). 2026 Mar 16;14(1):137. doi: 10.3390/medsci14010137 (PMC13027560; doi:10.3390/medsci14010137)
Supplement: Supplementary file 1 [file medsci-14-00137-s001.zip]

Archive with 2 entries (2 files):
- Table S1 Supplementary annex.pdf
- Table S2 Supplementary annex.xls
